# Supplementary material for: Validity and Reliability of Questionnaires That Assess Barriers and Facilitators of Sedentary Behavior in the Pediatric Population: A Systematic Review
Source: Int J Environ Res Public Health. 2022 Dec 15;19(24):16834. doi: 10.3390/ijerph192416834 (PMC9778761; doi:10.3390/ijerph192416834)
Supplement: Supplementary file 1 [file ijerph-19-16834-s001.zip]

Archive with 1 entries (1 files):
- ijerph-2036085-supplementary.pdf
